# Supplementary material for: Antibacterial Activity of Silver-Modified CuO Nanoparticle-Coated Masks
Source: Bioengineering (Basel). 2024 Dec 5;11(12):1234. doi: 10.3390/bioengineering11121234 (PMC11672906; doi:10.3390/bioengineering11121234)
Supplement: Supplementary file 1 [file bioengineering-11-01234-s001.zip]

Archive with 1 entries (1 files):
- bioengineering-3278366-supplementary.pdf
